# Supplementary material for: Co-Circulation of Bovine Leukemia Virus Haplotypes among Humans, Animals, and Food Products: New Insights of Its Zoonotic Potential
Source: Int J Environ Res Public Health. 2021 May 4;18(9):4883. doi: 10.3390/ijerph18094883 (PMC8124648; doi:10.3390/ijerph18094883)
Supplement: Supplementary file 1 [file ijerph-18-04883-s001.zip]

Archive with 1 entries (1 files):
- ijerph-1143393-SI.pdf
